# Supplementary material for: Data on preschool children׳s math, patterning, and spatial knowledge
Source: Data Brief. 2018 Jul 31;20:196–9. doi: 10.1016/j.dib.2018.07.061 (PMC6092477; doi:10.1016/j.dib.2018.07.061)
Supplement: Supplementary file 2 — Supplementary material [file mmc2.zip]

Archive with 1 entries (1 files):
- PatternSpatial_Measures.txt
