# Supplementary material for: Data on preschool children׳s math, patterning, and spatial knowledge
Source: Data Brief. 2018 Jul 31;20:196–9. doi: 10.1016/j.dib.2018.07.061 (PMC6092477; doi:10.1016/j.dib.2018.07.061)
Supplement: Supplementary file 2 — Supplementary material [file mmc2.zip › PatternSpatial_Measures.txt]

StudentID	RecommendToDropFromAnalyses	School_code	T1_Studentage	T2_StudentAge	Gender_1F	RaceCode_1W	Bilingual_1Y	Financial_assist_1some_2full	SpEd_services_1Y	SchoolType_1Private	PVT_AgeCorrect_StandScore	ResearchPattern_Theta	TeacherPattern_Theta	DTVPII_total	BlockDesign_Total	LetterSpan_Backward_SequenceCorrect_T1	eCorsi_Forward_Backward_TotalTrialsCorrect	REMA_Theta_T1	REMA_Theta_T2	DigitSpan_Forward_T2	DigitSpan_Backward_T2	PatternComposite	SpatialComposite	REMA_T1_IRT_Geometry_NoPattern	REMA_T2_IRT_Geometry_NoPattern	REMA_T1_IRT_Number	REMA_T2_IRT_Number
100	No	1	4.42	5.02	1	1	0	0	0	1	116.9	2.965185	1.513461983	4	20	2	7	.1291	.6947	7	3	1.12505705826138	.764942935728444	-.703	-.3404	.8374	1.706
101	No	1	5.07	5.66	0	1	0	0	1	1	97.1	2.3277543	2.009985175	5	9	0	5	-1.175	.2284	5	3	1.17532538965644	-.634871890955175	-2.658	-.5841	.8319	1.712
102	No	1	4.18	4.75	1	1	0	0	0	1	116.9	1.7772639	2.009985175	14	16	2	4	-.5326	1.491	7	3	1.05888649995338	.635249052573609	-1.763	.1732	.8256	2.37
103	Yes	1	5.02	5.62	0	1	0	0	0	1	158.4	5.6107096	2.009985175	21	22	5	14	1.461	2.826	8	6	1.86973108697065	3.03182013429044	-.7061	.447	4.789	4.701
104	No	1	4.24	4.83	0	1	0	0	0	1	106	-2.5564514	-.391399839	1	17	0	1	-2.43	-.654	8	1	-.752976125732749	-.523913938647434	-2.659	-.8168	-2.908	-.3695
105	No	1	4.44	5.03	1	1	0	0	0	1	106	-2.5564514	-1.359251786	4	16	1	3	-.533	.4636	7	2	-1.11377740365578	-.178183823881416	-1.394	-.1019	.02598	1.04
106	No	1	4.88	5.47	0	1	0	0	0	1	116.9	1.7772639	-.005669663	8	18	2	4	-1.398	-.004851	7	1	.307479382721905	.443762070051907	-2.663	-.8164	.01612	1.695
107	No	1	4.55	5.14	0	1	0	0	0	1	106	-2.5564514	-2.094613347	4	17	2	3	-.5412	.9563	1	2	-1.38790961134175	-.0673954457315347	-.7062	-.09565	-.7622	1.693
108	No	1	4.36	4.96	0	1	0	0	1	1	95.1	1.665947	-1.359251786	3	19	0	5	-1.635	.2355	5	0	-.220662134833699	.335323977603151	-2.676	-.0984	-.7973	-.3424
109	No	1	4.91	5.51	0	1	0	0	0	1	127.9	2.965185	-.391399839	7	18	2	5	-.09731	1.216	6	5	.414951983022644	.499911425334246	-1.06	-.08768	1.58	2.362
110	No	1	4.99	5.56	1	0	0	0	0	1	95.1	3.6377515	.718798462	8	17	0	1	-.5274	1.204	7	2	.971078173438118	-.0420062433557253	-.3457	.1647	-2.225	1.694
111	No	1	4.6	5.21	0	1	0	0	0	1	95.1	-2.5564514	-2.094613347	7	10	0	4	-1.168	-.2163	6	2	-1.38790961134175	-.511388911617389	-1.056	-.5819	-2.231	.3595
112	No	1	4.46	5.05	1	1	0	0	0	1	95.1	-2.5564514	-.391399839	9	18	0	0	-.5229	.4666	4	1	-.752976125732749	.0126327795118168	-.713	-.3426	-.7819	1.031
113	No	1	4.87	5.47	0	1	0	0	0	1	116.9	3.6377515	1.513461983	8	16	2	3	.3906	-.2188	9	3	1.26731729842447	.0971920019995604	-1.051	-.8165	2.299	.3411
114	No	1	4.38	4.98	1	1	0	0	0	1	116.9	2.965185	-1.359251786	6	15	0	4	-.1008	-.2149	8	2	.0541507050996112	-.0262909773382257	-.6977	-.3365	.02307	-.3465
115	No	1	4.63	5.22	1	1	0	0	1	1	106	2.965185	2.665333291	22	24	3	7	.3856	2.118	7	3	1.55445810582602	2.44728766479236	-.3362	.4426	.8316	3.043
200	No	2	4.9	5.47	1	0	0	0	0	0	106	2.3277543	1.096058001	5	20	0	3	.1383	.7077	11	3	.83462649110085	.333813645188354	-.7012	-.09273	.8278	1.044
201	No	2	4.16	4.73	1	1	1	2	0	0	62.3	.3865742	-2.094613347	13	15	0	0	-1.883	-1.315	0	1	-.765405325650884	-.044356529056851	-2.669	-.8227	-1.531	-2.414
202	No	2	4.72	5.29	0	0	0	0	0	0	106	-.7930523	.357827879	7	17	3	3	-1.638	-.2097	6	0	-.100683326473729	.139136423679198	-2.654	-.5885	-.7889	-.3542
203	No	2	4.57	5.14	0	0	0	2	0	0	116.9	.3865742	-.391399839	5	17	0	0	-1.88	-.2181	6	0	-.13047184004188	-.373531424519041	-2.656	-.5879	-1.527	-.3611
204	No	2	5	5.57	0	0	0	2	0	0	98.814	-2.5564514	.357827879	5	11	0	0	-.5375	.4616	7	1	-.473674814258757	-1.03826169341833	-.6995	.1643	-.7637	-.3647
205	No	2	4.52	5.08	0	0	0	2	0	0	73.2	-2.5564514	-1.359251786	2	14	0	2	-2.155	-.8722	4	0	-1.11377740365578	-.662441804874251	-2.665	-.5877	-2.236	-1.74
206	No	2	4.63	5.18	0	1	0	2	0	0	106	.1233654	1.096058001	5	16	0	0	-.3255	.2351	6	3	.368357513495156	-.484319802668923	-1.046	-.08616	.03594	.3359
207	No	2	4.33	4.88	1	0	0	2	0	0	84.2	-2.5564514	-.826593821	4	14	0	2	-1.629	-.8617	5	0	-.915210179543061	-.524753891933763	-1.06	-.5912	-3.628	-1.747
208	No	2	4.41	4.96	1	0	0	2	0	0	95.1	-2.5564514	-2.094613347	4	15	0	0	-1.64	-.00915	0	1	-1.38790961134175	-.663952137289048	-1.761	-.5818	-2.229	1.038
209	No	2	4.75	5.31	1	0	0	2	0	0	95.1	-2.5564514	-.391399839	5	17	0	3	-.7469	.454	6	3	-.752976125732749	.00144851073870946	-1.053	-.3498	-.7863	1.041
210	No	2	4.33	4.88	0	0	0	2	0	0	95.1	-2.5564514	-2.094613347	5	16	0	1	-.9628	-.8616	7	0	-1.38790961134175	-.359326490916339	-1.391	-1.054	-.7855	-.3636
211	No	2	4.61	5.16	1	0	0	2	0	0	106	.9922833	.357827879	8	18	1	2	-.5354	.7009	8	2	.276948136329884	.19377544654674	-1.395	.1709	.02379	1.044
212	No	2	4.59	5.14	0	0	0	2	0	0	84.2	.3865742	-.005669663	7	20	2	4	-.09734	.005354	1	2	.0133228187028388	.596494869881426	-.3392	-.1003	.02368	-1.056
213	No	2	4.51	5.07	0	0	0	2	0	0	84.2	-2.5564514	-1.359251786	4	15		0	-2.137	-1.583	5	0	-1.11377740365578	-.663952137289048	-1.752	-1.064	-3.616	-2.405
214	No	2	4.52	5.08	1	1	0	1	0	0	106	2.3277543	-.391399839	7	12	0	0	-.7416	.7043	4	0	.280123613680246	-.78978540232796	-1.404	-.5898	-.7689	2.375
215	No	2	4.41	4.97	0	0	0	2	0	0	95.1	-2.5564514	-.826593821	0	14	0	4	-1.385	-.6486	5	1	-.915210179543061	-.550143094309572	-2.174	-.5853	-.7909	-1.065
216	No	2	4.06	4.61	0	0	0	2	0	0	51.4	-2.5564514	-.826593821	4	12	1	0	-2.439	-.8627	6	0	-.915210179543061	-.996317271738693	-2.676	-.8183	-2.907	-1.053
217	No	2	4.27	4.83	0	0	1	2	0	0	95.1	.9922833	-.826593821	8	17	0	0	-1.403	-1.102	6	0	-.164587228954421	-.166999555108309	-2.181	-1.056	-.7808	-1.052
218	No	2	4.36	4.92	1	0	0	2	0	0	95.1	.3865742	-.826593821	1	18	0	1	-1.388	-.8662	6	0	-.292705893852191	-.413125560497553	-1.765	-1.057	-1.544	-.3457
219	No	2	4.9	5.46	0	0	0	1	0	0	95.1	1.7772639	.357827879	13	19	0	3	-.752	.7036	7	0	.442986035451179	.773776918800425	-1.056	-.5854	-.7776	2.358
220	No	2	4.53	5.08	1	1	0	1	0	0	95.1	-.7930523	1.513461983	6	18	1	3	-.7456	.4594	0	4	.330120437291018	.181080845358835	-1.053	-.08985	-.7742	1.03
221	No	2	4.05	4.61	0	0	0	2	0	0	95.1	3.6377515	1.096058001	5	18	0	1	.1421	.4562	4	0	1.11171510060633	-.137749734616576	.05004	-.09153	-.7733	.3576
222	No	2	4.4	4.96	1	1	0	0	0	0	73.2	.3865742	1.513461983	5	19	3	0	.3856	.9528	7	2	.57963323519686	-.151954668219278	-.7099	-.08993	2.288	2.36
224	No	2	4.03	4.57	0	0	0	1	0	0	106	.9922833	-.005669663	10	15	0	3	-.9634	.4586	0	4	.141441483600609	.124091536790167	-1.757	-.3498	.01011	1.049
225	No	2	4.46	5.01	1	0	0	0	0	0	106	-.7930523	-2.094613347	9	12	0	3	-1.878	-.8648	6	0	-1.01491812355673	-.277117554129721	-1.767	-.5925	-2.904	-1.746
226	No	2	4.72	5.27	1	0	0	2	0	0	95.1	2.3277543	2.009985175	7	17	2	2	-.7421	.956	6	2	1.17532538965644	.0141431119266142	-1.394	-.08126	.03499	1.692
227	No	2	4.61	5.15	1	0	0	2	0	0	106	2.965185	2.665333291	20	18	2	9	-.09374	.2296	0	4	1.55445810582602	1.89485610645775	-1.051	-.0891	.8181	-.3653
228	No	2	4.32	4.88	0	0	0	2	0	0	106	1.665947	.718798462	12	18	4	8	-.09301	1.498	6	2	.554005093341722	1.21911114294322	.05674	-.09556	-1.529	3.039
301	No	3	4.04	4.59	0	0	0	1	0	0	95.1	-2.5564514	1.513461983	4	10	1	1	-.9695	-.2138	7	0	-.0428710504940093	-1.09290071628587	-1.044	-.3464	-1.534	-.3546
304	No	3	4.59	5.14	0	0	0	1	0	0	84.2	-2.5564514	-2.094613347	4	14	0	3	-2.151	-.4407	7	0	-1.38790961134175	-.399760580181179	-2.187	-.5851	-2.917	-1.076
306	No	3	4.95	5.51	1	0	0	1	1	0	116.9	1.7772639	-.391399839	12	17	0	2	-.532	.4681	6	0	.163684723977186	.358362894277835	-.3544	.1646	-1.546	.3512
307	No	3	4.04	4.57	0	0	0	2	0	0	84	-2.5564514	-1.359251786	0	10	0	0	-2.444	-1.091	5	0	-1.11377740365578	-1.49326985391943	-2.171	-.5763	-3.629	-2.411
309	No	3	4.7	5.22	1	0	0	1	0	0	95	-2.5564514	-.005669663	5	14	0	0	-2.144	-1.861	6	0	-.609181466988031	-.705896558968686	-2.655	-1.546	-2.222	-1.739
310	No	3	4.22	4.74	1	0	0	2	0	0	95	-2.5564514	-.005669663	5	14	0	0	-1.184	-1.336	5	0	-.609181466988031	-.705896558968686	-.7104	-1.062	-2.899	-1.747
400	No	4	4.61	5.18	1	0	1	0	0	0	95.1	-2.5564514	-1.359251786	1	12	0	0	-2.771	-.2155	5	0	-1.11377740365578	-1.20284914114943	-2.665	-.3459	-3.614	-.3457
401	No	4	4.27	4.84	0	0	0	2	0	0	95.1	-2.5564514	-.391399839	0	10	0	0	-1.633	-.2	4	0	-.752976125732749	-1.49326985391943	-1.761	-.09062	-2.222	-1.065
402	No	4	4.72	5.28	0	0	0	0	0	0	106	1.665947	2.009985175	13	14	1	6	.6321	.9499	6	3	1.03534091906553	.594814963308769	-.3372	-.09779	2.31	1.709
403	No	4	5.04	5.6	0	0	0	2	0	0	84.9	.9922833	1.513461983	19	20	3	9	.6405	2.108	8	3	.707751900094631	2.04758890628727	-.3414	.4423	2.289	3.809
404	No	4	4.61	5.17	0	1	1	0	0	0	73.2	.3865742	-.391399839	0	19	0	3	-2.445	-1.336	6	2	-.13047184004188	-.121194515312748	-2.172	-1.543	-3.624	-.3573
406	No	4	4.93	5.5	0	1	0	2	0	0	127.9	2.965185	.357827879	10	13	2	5	-.7424	.2254	7	4	.694253294496636	.152501403995572	-1.394	-.3405	-.7878	.3476
407	No	4	4.1	4.66	0	1	0	1	1	0	95.1	-.7930523	.718798462	4	15	0	4	-.5211	.7075	6	0	.0338813123046665	-.163978890278714	-1.057	.1612	.02776	1.048
408	No	4	4.11	4.68	1	1	0	0	0	0	95.1	.3865742	-.826593821	2	14	0	4	-1.402	-.6504	3	0	-.292705893852191	-.412455181369084	-1.037	-.3351	-2.898	-1.73
409	No	4	4.74	5.3	1	1	0	1	1	0	94.4	-2.5564514	1.096058001	7	16	0	2	-1.631	1.495	4	0	-.198473248312146	-.0966452662232673	-1.767	.1667	-2.233	2.352
410	No	4	4.42	4.98	1	1	1	2	0	0	73.2	-2.5564514	-.826593821	7	16	0	2	-1.181	.2329	7	0	-.915210179543061	-.0966452662232673	-.7047	-.356	-2.901	.3596
411	No	4	4.55	5.11	1	0	0	0	0	0	95.1	2.3277543	-.826593821	12	17	2	1	-1.189	-1.091	7	2	.117889559869934	.233369582525251	-1.779	-1.296	-.7724	-.3572
412	No	4	4.66	5.22	1	0	1	0	0	0	84.2	2.965185	-.005669663	14	17	0	3	-.09621	.009589	5	2	.558746641767362	.621044118970907	-.699	-.5922	.02259	.3585
413	No	4	4.13	4.69	0	0	1	0	0	0	73.2	.1233654	-.826593821	1	16	0	0	-1.877	-.8702	3	0	-.348379417735759	-.759695628549899	-1.045	-.8279	-4.43	-1.048
414	No	4	4.82	5.39	1	0	0	1	0	0	95.1	.9922833	2.009985175	5	16	2	6	.902	1.507	8	3	.892848600832087	.265640067846579	.4914	.7422	1.585	1.713
415	No	4	4.48	5.05	0	0	0	1	0	0	95.1	-2.5564514	-.826593821	3	16		0	-2.452	-.869	5	0	-.915210179543061	-.622007715609411	-2.666	-1.054	-2.919	-.35
501	No	5	4.71	5.23	1	1	1	1	0	0	106	.1233654	.718798462	9	16	0	1	-.7354	.004086	5	2	.227720586326941	-.0839506650353626	-.7059	-.3473	-1.526	-.3675
502	No	5	4.72	5.24	1	1	0	1	0	0	116.9	-2.5564514	1.096058001	8	20	2	2	.1223	.7123	10	4	-.198473248312146	.415352202846503	-.3342	-.5838	.8145	2.359
503	No	5	4.43	4.95	1	1	0	1	0	0	106	.9922833	-.005669663	13	22	2	7	-1.176	.6953	6	2	.141441483600609	1.6061153002604	-1.77	-.1013	-.7805	1.703
504	No	5	4.17	4.69	1	1	1	0	0	0	116.9	-2.5564514	-1.359251786	4	12	0	1	-1.621	-1.097	9	0	-1.11377740365578	-.871323959986109	-2.667	-1.05	-.7809	-1.053
600	No	6	4.15	4.69	1	1	0	0	0	1	95.1	1.665947	-.391399839	11	16	1	2	-.9582	-.8663	9	2	.140139143089333	.178730559657709	-1.044	-1.048	-1.534	-.3555
601	No	6	5.15	5.71	0	1	0	0	0	1	109.4	3.6377515	2.009985175	9	18	3	2	.139	1.213	8	3	1.45241399916193	.262619403016984	-1.059	-.09161	1.586	2.357
602	No	6	5.15	5.71	1	1	0	0	0	1	109.4	4.4345178	2.665333291	4	16	3	3	-.1024	1.493	8	4	1.86524913839678	-.178183823881416	-1.054	-.3514	.841	3.795
603	No	6	4.74	5.28	1	1	0	0	0	1	95.1	2.965185	2.009985175	6	18	3	4	-.9573	1.222	7	3	1.31015375899884	.306074157111419	.06096	-.3469	-4.433	3.052
