# Supplementary material for: Data on preschool children׳s math, patterning, and spatial knowledge
Source: Data Brief. 2018 Jul 31;20:196–9. doi: 10.1016/j.dib.2018.07.061 (PMC6092477; doi:10.1016/j.dib.2018.07.061)
Supplement: Supplementary file 3 — Supplementary material [file mmc3.zip › PatternSpatial_ItemLevelData.txt]

Student ID	ResearchPattern_1_copyAABB_score	ResearchPattern_2_copyAAB_score	ResearchPattern_3_extABB_score	ResearchPattern_4_extAABB_score	ResearchPattern_5_abstractAABB_score	ResearchPattern_6_abstractABB_score	ResearchPattern_7_abstractAABB_score	ResearchPattern_8_memoryABB_score	ResearchPattern_9_towerAAB_score	TeacherPattern_Score_1a	TeacherPattern_Score_1b	TeacherPattern_Score_2a	TeacherPattern_Score_2b	TeacherPattern_Score_2c	TeacherPattern_Score_3a	TeacherPattern_Score_3b	TeacherPattern_Score_3c	TeacherPattern_Score_4a	TeacherPattern_Score_4b	REMA_applecompare_T1	REMA_counting_T1	REMA_grapemem1_T1	REMA_dinos_T1	REMA_NumberCardMatch_T1	REMA_foodbox_score_1_T1	REMA_foodbox_2_T1	REMA_foodboxmem1_T1	REMA_numbercompare_T1	REMA_grapemem2_T1	REMA_foodboxmem2_T1	REMA_pennymem_T1	REMA_shapemap_triangle_T1	REMA_straws_T1	REMA_countsides_T1	REMA_pattern_T1	REMA_shapemap_rhombus_T1	REMA_shapemanip_T1	REMA_dots_T1	REMA_applecompare_T2	REMA_counting_T2	REMA_grapemem1_T2	REMA_dinos_T2	REMA_NumberCardMatch_T2	REMA_foodbox_score_1_T2	REMA_foodbox_2_T2	REMA_foodboxmem1_T2	REMA_numbercompare_T2	REMA_grapemem2_T2	REMA_foodboxmem2_T2	REMA_pennymem_T2	REMA_shapemap_triangle_T2	REMA_straws_T2	REMA_countsides_T2	REMA_pattern_T2	REMA_shapemap_rhombus_T2	REMA_shapemanip_T2	REMA_dots_T2
100	1	1	1	0	1	1	1	0	0	1	0	1	1	0	1	1	1	1	1	1	1	1	1	2	1	0	1	0	0	0	0	0	2	1	1	2	0	0	1	1	1	1	2	1	1	1	0	0	0	0	0	2	1	1	2	0	0
101	1	1	1	1	0	0	1	0	0	1	1	1	1	1	1	1	1	0	1	1	1	1	1	2	0	1	1	0	0	0	0	0	0	0	0	0	0	0	1	1	1	1	2	1	1	1	0	0	0	0	2	1	0	0	1	0	0
102	1	1	1	1	0	0	0	NA	NA	1	1	1	1	1	1	1	1	0	1	1	1	1	1	2	1	0	0	1	0	0	0	0	0	0	1	2	0	0	1	1	1	1	2	1	1	1	1	0	0	0	1	2	1	1	2	1	0
103	1	1	1	1	1	1	1	1	1	1	0	1	1	1	1	1	1	1	1	1	1	1	1	2	1	1	1	1	1	1	1	0	2	1	1	2	0	0	1	1	1	1	2	1	1	1	1	1	1	1	2	2	0	1	2	1	1
104	0	0	0	0	NA	NA	NA	NA	NA	0	1	1	0	1	0	0	0	0	0	1	0	1	1	0	0	0	0	0	0	0	0	0	0	0	0	0	0	0	1	1	1	1	2	0	0	0	0	0	0	0	0	0	1	0	1	1	0
105	0	0	0	0	NA	NA	NA	NA	NA	0	0	0	0	0	0	0	0	0	1	1	1	1	1	2	1	0	0	0	0	0	0	1	0	1	1	1	0	0	1	1	1	1	2	1	0	1	0	0	0	0	2	1	1	0	2	0	0
106	1	1	1	1	0	0	0	NA	NA	1	1	1	0	0	0	0	0	1	0	1	1	1	1	2	0	1	0	0	0	0	0	0	0	0	0	0	0	0	1	1	1	1	2	0	1	1	0	1	0	0	0	2	0	0	1	0	0
107	0	0	0	0	NA	NA	NA	NA	NA	0	0	0	0	0	0	0	0	0	0	1	1	1	1	2	0	0	0	0	0	0	0	1	2	0	0	2	0	0	1	1	1	1	2	1	1	1	0	0	0	0	2	1	0	1	2	1	0
108	1	1	1	1	0	0	0	0	0	0	0	0	0	0	0	0	0	1	0	1	1	1	1	2	0	0	0	0	0	0	0	0	0	0	0	0	0	0	1	1	1	1	2	0	0	0	0	0	0	0	2	2	1	1	1	0	0
109	1	1	1	1	1	0	0	0	1	0	1	0	0	0	0	0	0	1	1	1	1	1	1	2	1	0	1	0	1	0	0	2	0	1	0	1	0	0	1	1	1	1	2	1	1	1	0	1	0	0	1	2	0	1	2	1	0
110	1	1	1	0	1	1	1	1	0	1	0	0	1	0	1	1	0	1	1	1	1	1	1	0	0	0	0	0	0	0	0	2	2	0	1	2	0	0	1	1	1	1	2	1	1	0	0	1	0	0	2	2	1	1	2	0	0
111	0	0	0	0	NA	NA	NA	NA	NA	0	0	0	0	0	0	0	0	0	0	1	1	1	0	1	0	0	0	0	0	0	0	1	1	1	0	1	0	0	1	1	1	1	2	1	0	0	0	0	0	0	1	1	1	0	1	0	0
112	0	0	0	0	NA	NA	NA	NA	NA	1	0	1	0	1	0	0	0	0	0	1	1	1	1	2	0	0	0	0	0	0	0	1	2	1	0	1	0	0	1	1	1	1	2	1	1	0	0	0	0	0	0	1	1	1	2	1	0
113	1	1	1	1	0	1	1	0	1	1	1	1	1	0	1	1	0	1	1	1	1	1	1	2	1	1	1	0	0	1	0	2	0	0	1	1	0	1	1	1	1	0	2	1	1	0	0	0	0	0	0	1	0	1	2	0	0
114	0	1	1	1	1	1	1	0	0	1	0	0	0	0	0	0	0	0	0	1	1	1	1	2	1	0	0	0	0	0	0	2	1	0	1	2	0	0	1	1	1	1	1	1	0	0	0	0	0	0	1	2	0	0	2	0	0
115	1	1	1	1	1	1	0	0	0	1	1	1	1	1	1	1	1	1	1	1	1	1	1	2	1	1	0	0	0	0	0	2	2	1	1	1	0	0	1	1	1	1	2	1	1	0	0	1	1	1	2	2	1	1	2	0	1
200	1	1	1	0	0	1	1	0	0	1	1	1	0	1	1	1	0	1	0	1	1	1	1	2	1	0	0	1	0	0	0	1	2	1	1	1	0	0	1	1	1	0	2	1	0	1	0	1	0	0	2	2	1	1	1	0	0
201	1	1	0	0	NA	NA	NA	NA	NA	0	0	0	0	0	0	0	0	0	0	0	1	1	1	2	0	0	0	0	0	0	0	0	0	0	0	0	0	0	0	0	1	1	1	0	0	0	0	0	0	0	0	1	0	0	2	0	0
202	1	0	0	0	NA	NA	NA	NA	NA	1	1	1	0	1	0	1	0	0	0	0	1	1	1	2	1	0	0	0	0	0	0	0	0	0	0	0	0	0	1	1	1	1	2	0	0	0	0	0	0	0	2	0	0	1	2	0	0
203	1	1	0	0	NA	NA	NA	NA	NA	0	1	1	1	0	0	0	0	0	0	0	1	1	1	2	0	0	0	0	0	0	0	0	0	0	0	0	0	0	1	1	1	1	2	0	0	0	0	0	0	0	0	2	0	1	2	0	0
204	0	0	0	0	NA	NA	NA	NA	NA	1	1	0	0	1	1	0	0	1	0	1	1	1	1	2	0	0	0	0	0	0	0	1	2	1	0	1	0	NA	1	1	1	1	2	0	0	0	0	0	0	0	2	2	0	1	2	1	0
205	0	0	0	0	NA	NA	NA	NA	NA	0	1	0	0	0	0	0	0	0	0	1	1	1	0	1	0	0	0	0	0	0	0	0	0	0	0	0	0	0	1	1	0	1	1	0	0	0	0	0	0	0	1	1	0	0	1	1	0
206	1	1	0	0	0	0	0	NA	NA	1	0	1	0	1	1	1	0	1	1	1	1	1	1	2	1	0	0	0	0	0	0	2	0	0	1	2	0	0	1	1	1	1	2	1	0	0	0	0	0	0	2	1	1	0	2	0	0
207	0	0	0	0	NA	NA	NA	NA	NA	0	0	1	1	0	0	0	0	0	0	1	0	1	0	0	0	0	0	0	0	0	0	0	1	0	0	2	1	0	1	1	0	0	2	0	0	0	0	0	0	0	2	1	1	0	0	0	0
208	0	0	0	0	NA	NA	NA	NA	NA	0	0	0	0	0	0	0	0	0	0	1	1	0	1	1	0	0	0	0	0	0	0	2	0	0	0	0	0	0	1	1	1	1	2	1	1	0	0	0	0	0	2	0	1	0	1	0	0
209	0	0	0	0	NA	NA	NA	NA	NA	0	0	0	0	1	0	0	0	1	1	1	1	1	1	2	0	0	0	0	0	0	0	2	1	0	0	1	0	0	1	1	1	1	2	1	1	0	0	0	0	0	0	2	1	1	2	0	0
210	0	0	0	0	NA	NA	NA	NA	NA	0	0	0	0	0	0	0	0	0	0	1	1	1	1	2	0	0	0	0	0	0	0	2	1	0	0	0	0	0	1	1	1	1	2	0	0	0	0	0	0	0	2	0	0	0	0	0	0
211	1	1	1	0	0	0	0	NA	NA	1	0	1	1	1	0	1	0	0	0	1	1	1	1	2	1	0	0	0	0	0	0	1	1	0	1	1	0	0	1	1	1	1	2	1	1	0	0	0	0	0	1	2	0	0	2	1	1
212	1	1	0	0	NA	NA	NA	NA	NA	1	0	0	0	0	1	1	0	1	0	1	1	1	1	2	0	0	1	0	0	0	0	1	2	0	0	2	1	0	1	1	1	1	1	0	0	0	0	0	0	0	0	1	1	1	2	1	1
213	0	0	0	0	NA	NA	NA	NA	NA	0	0	0	0	1	0	0	0	0	0	1	1	0	0	0	0	0	0	0	0	0	0	2	0	0	0	0	0	0	1	1	0	1	0	0	0	0	0	0	0	0	2	0	0	0	0	0	0
214	1	1	1	1	1	0	0	0	0	0	0	1	1	0	0	0	0	1	0	1	1	1	1	2	0	0	0	0	0	0	0	0	0	1	1	2	0	0	1	1	1	1	2	1	1	0	1	1	0	0	2	0	1	1	1	0	0
215	0	0	0	0	NA	NA	NA	NA	NA	0	0	1	0	1	0	0	0	0	0	1	1	1	1	2	0	0	0	0	0	0	0	1	0	0	0	0	0	0	1	1	1	1	1	0	0	0	0	0	0	0	2	1	0	0	1	0	0
216	0	0	0	0	NA	NA	NA	NA	NA	1	0	0	0	1	0	0	0	0	0	1	1	1	0	0	0	0	0	0	0	0	0	0	0	NA	NA	NA	NA	NA	1	1	1	0	2	0	0	0	0	0	0	0	0	2	0	0	1	0	0
217	1	1	1	0	0	0	0	NA	NA	1	0	0	0	1	0	0	0	0	0	1	1	1	1	2	0	0	0	0	0	0	0	1	0	0	0	0	0	0	1	1	1	1	1	0	0	0	0	0	0	0	2	0	0	0	0	0	0
218	1	1	0	0	NA	NA	NA	NA	NA	1	0	0	0	1	0	0	0	0	0	1	0	1	1	2	0	0	0	0	0	0	0	0	1	0	0	1	0	0	1	1	1	1	2	0	0	0	0	0	0	0	2	0	0	0	0	0	0
219	1	1	1	1	0	0	0	NA	NA	1	1	0	0	1	0	0	0	1	1	1	1	1	1	2	0	0	0	0	0	0	0	0	2	0	0	2	0	0	1	1	1	1	2	1	1	0	1	1	0	0	0	2	0	1	2	0	0
220	1	0	0	0	NA	NA	NA	NA	NA	1	1	1	0	1	1	1	1	1	0	1	1	1	1	2	0	0	0	0	0	0	0	2	0	1	0	1	0	0	1	1	1	1	1	1	0	0	1	1	0	0	2	1	1	0	2	0	0
221	1	1	1	1	0	1	1	1	0	1	0	1	1	1	1	1	0	1	0	1	1	1	1	1	1	0	0	0	0	0	0	2	2	1	1	2	0	0	1	1	1	1	2	1	0	0	0	0	0	0	2	1	0	1	2	1	0
222	1	1	0	0	NA	NA	NA	NA	NA	1	1	1	1	1	1	1	1	0	0	1	1	1	1	2	1	1	0	1	1	0	0	2	0	1	0	2	0	0	1	1	1	1	2	1	1	1	0	1	0	0	2	1	1	0	2	0	0
223	0	1	0	0	NA	NA	NA	NA	NA	0	1	1	0	0	0	0	0	0	0																																						
224	1	1	1	0	0	0	0	NA	NA	0	0	0	1	0	1	0	0	1	1	1	1	1	1	2	1	0	0	0	0	0	0	2	0	0	0	0	0	0	1	1	1	1	2	0	1	1	0	0	0	0	2	2	0	1	1	0	0
225	0	1	0	0	NA	NA	NA	NA	NA	0	0	0	0	0	0	0	0	0	0	1	1	1	0	0	0	0	0	0	0	0	0	0	0	1	0	1	0	0	1	1	1	1	0	0	0	0	0	0	0	0	0	2	1	0	1	0	0
226	1	1	0	1	1	0	0	1	0	1	1	1	1	1	1	1	0	1	1	1	1	1	1	2	1	0	0	0	0	0	0	0	1	1	0	1	0	0	1	1	1	1	2	1	1	0	1	0	0	0	2	2	0	1	2	0	0
227	1	1	1	0	1	1	1	0	0	1	1	1	1	1	1	1	1	1	1	1	1	1	1	2	0	1	0	1	0	0	0	0	2	1	1	1	0	0	1	1	1	1	2	0	0	0	0	0	0	0	2	2	1	1	1	0	0
228	1	1	0	1	1	0	0	0	0	0	0	1	1	0	1	1	0	1	1	1	1	1	0	2	0	0	0	0	0	0	0	2	2	0	1	2	1	0	1	1	1	1	2	1	1	1	1	1	0	0	2	1	1	1	2	0	0
301	0	0	0	0	NA	NA	NA	NA	NA	0	1	1	1	1	1	0	1	1	1	1	1	1	1	1	0	0	0	0	0	0	0	2	1	0	0	1	0	0	1	1	1	1	2	0	0	0	0	0	0	0	2	2	0	0	1	0	0
304	0	0	0	0	NA	NA	NA	NA	NA	0	0	0	0	0	0	0	0	0	0	1	1	1	0	0	0	0	0	0	0	0	0	1	0	0	0	0	0	0	1	1	1	1	1	0	0	0	0	0	0	0	2	1	0	1	1	0	0
305	0	0	0	0	NA	NA	NA	NA	NA	0	0	0	0	0	0	0	0	0	0																																						
306	1	1	1	1	0	0	0	NA	NA	0	0	1	1	0	0	0	0	1	0	1	1	1	1	1	0	0	0	0	0	0	0	1	2	1	0	2	0	0	1	1	1	1	2	0	0	1	0	0	0	0	2	2	1	0	2	0	0
307	0	0	0	0	NA	NA	NA	NA	NA	0	0	0	0	1	0	0	0	0	0	1	1	0	0	0	0	0	0	0	0	0	0	1	0	0	0	0	0	0	1	1	0	1	0	0	0	0	0	0	0	0	2	1	0	0	1	0	0
308	0	0	0	0	NA	NA	NA	NA	NA	0	0	1	0	1	0	0	0	1	0																																						
309	0	0	0	0	NA	NA	NA	NA	NA	0	1	1	1	1	0	0	0	0	0	1	1	1	1	0	0	0	0	0	0	0	0	0	0	0	0	0	0	0	1	1	1	1	0	0	0	0	0	0	0	0	0	0	0	0	0	0	0
310	0	0	0	0	NA	NA	NA	NA	NA	0	0	0	1	1	0	0	0	1	1	1	1	0	1	0	0	0	0	0	0	0	0	2	1	0	0	2	0	0	1	1	1	1	0	0	0	0	0	0	0	0	2	0	0	0	0	0	0
400	0	0	0	0	NA	NA	NA	NA	NA	0	1	0	0	0	0	0	0	0	0	1	1	0	0	0	0	0	0	0	0	0	0	0	0	0	0	0	0	0	1	1	1	1	2	0	0	0	0	0	0	0	1	1	0	0	2	1	0
401	0	0	0	0	NA	NA	NA	NA	NA	0	1	0	1	1	0	0	0	0	0	1	1	1	1	0	0	0	0	0	0	0	0	2	0	0	0	0	0	0	1	1	1	1	1	0	0	0	0	0	0	0	2	1	0	0	2	1	0
402	1	1	1	0	0	1	0	0	0	0	1	1	1	1	1	1	1	1	1	1	1	1	1	2	1	1	1	0	1	0	0	2	2	0	0	2	0	0	1	1	1	1	2	1	0	1	1	0	0	0	2	2	0	1	2	0	0
403	1	1	1	0	0	0	0	NA	NA	1	0	1	0	1	1	1	1	1	1	1	1	1	1	2	1	1	1	0	1	0	0	2	1	1	0	2	0	0	1	1	1	1	2	1	1	1	1	1	0	1	2	2	1	0	2	1	0
404	1	1	0	0	NA	NA	NA	NA	NA	0	0	0	0	0	0	0	1	1	1	1	1	0	0	0	0	0	0	0	0	0	0	1	0	0	0	0	0	0	1	1	1	1	2	0	0	0	0	0	0	0	0	0	0	0	0	0	0
406	1	1	1	0	1	0	1	1	0	0	0	1	0	0	1	1	0	1	1	1	1	1	0	2	1	0	0	0	0	0	0	1	0	0	1	2	0	0	1	1	1	1	2	1	0	0	0	0	0	0	1	1	1	1	2	0	0
407	1	0	0	0	NA	NA	NA	NA	NA	0	0	0	1	1	0	1	1	1	1	1	1	1	1	2	1	0	0	0	0	0	0	1	1	1	0	1	0	0	1	1	1	1	2	1	1	0	0	0	0	0	2	2	1	0	2	0	0
408	1	1	0	0	NA	NA	NA	NA	NA	0	1	0	0	0	0	0	0	0	1	1	1	1	0	0	0	0	0	0	0	0	0	2	1	0	0	1	0	0	1	1	1	0	1	0	0	0	0	0	0	0	2	0	1	0	2	0	0
409	0	0	0	0	NA	NA	NA	NA	NA	0	1	1	1	1	1	1	0	1	0	0	1	1	0	2	0	0	0	0	0	0	0	0	0	1	0	1	0	0	1	1	1	1	2	1	1	0	1	1	0	0	2	2	1	1	2	0	0
410	0	0	0	0	NA	NA	NA	NA	NA	0	1	0	0	0	0	0	0	1	0	1	1	1	0	0	0	0	0	0	0	0	0	0	2	0	0	2	1	0	1	1	1	1	2	1	0	0	0	0	0	0	2	2	0	1	1	0	0
411	1	1	1	0	1	1	0	0	0	0	0	0	0	0	0	0	0	1	1	1	1	1	1	1	1	0	0	0	0	0	0	2	0	0	0	0	0	0	1	1	1	0	1	1	0	0	1	0	0	0	1	0	0	0	0	0	0
412	0	1	1	1	1	1	1	0	0	0	1	0	1	0	0	0	0	1	1	1	1	1	1	2	1	0	0	0	0	0	0	1	2	0	1	2	0	0	1	1	1	1	1	1	0	0	1	0	0	0	0	2	0	1	1	1	0
413	0	1	1	0	0	0	0	NA	NA	0	0	0	1	1	0	0	0	0	0	1	0	0	0	0	0	0	0	0	0	0	0	1	1	0	0	2	0	0	1	1	1	1	1	0	0	0	0	0	0	0	0	2	0	0	1	0	0
414	1	1	1	0	0	0	0	NA	NA	1	1	1	0	1	1	1	1	1	1	1	1	1	1	2	1	1	0	1	0	0	0	2	2	1	0	1	1	1	1	1	1	1	2	1	1	1	0	0	0	0	2	2	1	0	2	1	1
415	0	0	0	0	NA	NA	NA	NA	NA	0	0	0	1	1	0	0	0	0	0	1	1	0	1	0	0	0	0	0	0	0	0	0	0	0	0	0	0	0	1	1	1	1	2	0	0	0	0	0	0	0	2	0	0	0	0	0	0
501	1	0	1	0	0	0	0	NA	NA	1	0	1	1	1	0	1	0	1	0	1	1	1	1	1	0	0	0	0	0	0	0	2	1	1	0	1	0	0	1	1	1	0	2	1	0	0	0	0	0	0	1	1	1	1	1	0	1
502	0	0	0	0	NA	NA	NA	NA	NA	1	1	1	0	1	1	1	0	1	0	1	1	1	1	2	1	0	1	0	0	0	0	2	2	1	0	1	0	0	1	1	1	1	2	1	0	1	1	1	0	0	0	2	1	1	1	0	0
503	1	1	1	0	0	0	0	NA	NA	1	0	1	0	0	0	1	0	1	0	1	1	1	1	2	0	0	0	0	0	0	0	0	1	0	0	1	0	0	1	1	1	1	2	1	0	0	1	1	0	0	1	2	1	0	2	0	0
504	0	0	0	0	NA	NA	NA	NA	NA	1	0	0	0	0	0	0	0	0	0	1	1	1	1	1	1	0	0	NA	NA	NA	NA	0	0	0	0	0	0	0	1	1	1	0	2	0	0	0	0	0	0	0	2	0	0	0	0	0	0
505	1	1	0	0	NA	NA	NA	NA	NA	0	1	0	0	1	0	0	0	1	0																																						
600	1	1	1	0	0	0	1	0	0	0	0	0	0	0	1	0	1	1	0	1	1	1	1	1	0	0	0	0	0	0	0	1	2	0	0	1	0	0	1	1	1	1	1	1	0	0	0	0	0	0	2	0	0	0	0	0	0
601	1	1	1	0	1	1	1	1	0	1	1	1	0	1	1	1	1	1	1	1	1	1	1	2	1	0	0	1	1	0	0	0	2	0	1	2	0	0	1	1	1	1	2	1	0	0	1	1	0	1	2	2	0	1	2	0	0
602	1	1	1	1	1	1	1	0	1	1	1	1	1	1	1	1	1	1	1	1	1	1	1	2	1	0	0	1	0	0	0	1	0	0	1	2	1	0	1	1	1	1	2	1	1	0	1	1	1	1	0	2	1	1	2	0	0
603	1	1	1	1	1	0	1	0	0	1	1	1	1	1	1	1	1	1	0	1	0	0	0	0	0	0	0	0	0	0	0	2	2	1	1	2	0	0	1	1	1	1	2	1	1	0	1	1	0	1	1	2	1	1	1	0	0
