# Supplementary material for: Data on preschool children׳s math, patterning, and spatial knowledge
Source: Data Brief. 2018 Jul 31;20:196–9. doi: 10.1016/j.dib.2018.07.061 (PMC6092477; doi:10.1016/j.dib.2018.07.061)
Supplement: Supplementary file 4 — Supplementary material [file mmc4.zip › Pattern Measure IRT R Code.r]

# Call libraries
library(lattice)
library(Matrix)
library(lme4)
library(MASS)
library(arm)

# Set working directory
setwd("~/Desktop/IRT Resources from Emily")

# Import data

# Import Pretest Data

PreData <- read.table("PatternSpatial_Pattern.txt",header=T, fill=T)

# OR to choose file form popup window

PreData <- read.table(file.choose(),header=T, fill=T,sep="\t")

# To see what data frame looks like, just typing PreData would call the entire data set
head(PreData)


## Reshaping a wide form to a long form, use variable names and change the times 1:10 to whatever number of variables you have

# Reshaping Teacher Pattern
Predata.long <- reshape(PreData,
                        varying=c("TeacherPattern_Score_1a","TeacherPattern_Score_1b","TeacherPattern_Score_2a","TeacherPattern_Score_2b","TeacherPattern_Score_2c", "TeacherPattern_Score_3a","TeacherPattern_Score_3b","TeacherPattern_Score_3c","TeacherPattern_Score_4a","TeacherPattern_Score_4a"),
                        v.names="response", direction="long", times=1:10,
                        timevar="item", idvar="person")

# Reshaping Research Pattern
Predata.long <- reshape(PreData,
                        varying=c("ResearchPattern_1_copyAABB_score","ResearchPattern_2_copyAAB_score","ResearchPattern_3_extABB_score","ResearchPattern_4_extAABB_score","ResearchPattern_5_abstractAABB_score", "ResearchPattern_6_abstractABB_score","ResearchPattern_7_abstractAABB_score","ResearchPattern_8_memoryABB_score","ResearchPattern_9_towerAAB_score"),
                        v.names="response", direction="long", times=1:9,
                        timevar="item", idvar="person")


Predata.long <- data.frame(Predata.long[order(Predata.long$person),])


## Creating indicator variables (Xs) for fixed item effects (item difficulties)

itemid <- sort(unique(Predata.long$item))

itemdummy <- matrix(NA, nrow = nrow(Predata.long), ncol = length(itemid))


for (t in 1:length(itemid)) {
  itemdummy[,t] <- as.integer(Predata.long$item == itemid[t])
}


Predata.long <- data.frame(Predata.long, itemdummy)

head(Predata.long)


# Cross Classified Model
CCmodel <- glmer(response ~ 1 + (1|item) + (1|person), Predata.long, family = "binomial")

CCmodel

ranef(CCmodel)
se.ranef(CCmodel)
